# Supplementary material for: Maltodextrin from Sweet Cassava: A Promising Endurance Enhancer
Source: Foods. 2024 Mar 1;13(5):766. doi: 10.3390/foods13050766 (PMC10930827; doi:10.3390/foods13050766)
Supplement: Supplementary file 1 [file foods-13-00766-s001.zip]

Archive with 1 entries (1 files):
- foods-2833477-supplementary.pdf
